# Supplementary material for: Omeprazole use and risk of chronic kidney disease evolution
Source: PLoS One. 2020 Mar 4;15(3):e0229344. doi: 10.1371/journal.pone.0229344 (PMC7055824; doi:10.1371/journal.pone.0229344)
Supplement: S1 Database — (XLSX) [file pone.0229344.s001.xlsx]

## Sheet: Planilha1
ID	Omeprazole user	SEX	AGE	Schooling	Blood pressure altered (>120/>80 mmHg)	Serum creatinine (T0)	eGFR (T0)	CKD Stage	Serum creatinine (T1)	eGFR (T1)	CKD Stage	Serum creatinine (T2)	eGFR (T2)	CKD Stage	Serum creatinine (T3)	eGFR (T3)	CKD Stage	Serum creatinine (T4)	eGFR (T4)	CKD Stage	Dyslipidemia	Alcohol consumption	Smoking	Sedentary lifestyle	Total Medication Use	NSAIDs use	ACEi use	ARBs use	CKD Evolution	eGFR Decrease ≥ 25%	eGFR Decrease ≥ 5mL/year	Serum Creatinine Doubling
1	Non-user	M	76	Incomplete elementary school	Yes	1.6	41	IIIb	1.63	40.9	IIIb	1.67	39	IIIb	1.7	38	IIIb	1.62	41	IIIb	No	No	No	No	7	No	Yes	No	No	No	No	No
2	Non-user	M	77	Incomplete elementary school	No	3.6	15	V ND	3.8	14	V ND	3.9	13	V ND	3.9	13	VND	3.8	14	VND	No	No	No	No	1	No	No	No	Yes	No	No	No
3	Non-user	M	85	Incomplete elementary school	No	2.1	28	IV	1.2	55	IIIb	1.37	47	IIIb	1.38	46	IIIa	1.42	45	IIIa	No	No	No	No	2	No	No	No	No	No	Yes	No
6	Non-user	M	70	Incomplete elementary school	No	1.55	45	IIIa	1.5	46	IIIa	1.5	46	IIIa	1.47	47	IIIa	1.45	48	IIIa	No	No	No	No	4	No	No	Yes	No	No	No	No
7	Non-user	M	62	Other	No	2.7	24	IV	2.44	18	IV	2.71	24	IV	3.56	17	IV	3.13	20	IV	No	No	No	No	6	No	No	Yes	No	Yes	No	No
8	Non-user	M	66	Incomplete elementary school	No	1.61	44	IIIa	1.9	36	IIIa	1.47	49	IIIa	1.56	46	IIIa	1.63	43	IIIa	No	No	No	No	8	No	No	Yes	No	No	Yes	No
9	Non-user	M	47	Other	No	1.65	49	IIIa	1.62	50	IIIa	1.8	44	IIIb	2	38	IIIb	2.2	34	IIIb	Yes	No	No	No	4	No	Yes	No	Yes	No	Yes	No
10	Non-user	M	65	Complete elementary school	Yes	1.74	40	IIIa	1.89	36	IIIb	2.12	32	IIIb	1.71	41	IIIb	1.7	42	IIIb	No	Ex-alcoholic	No	No	6	No	No	Yes	Yes	No	Yes	No
11	Non-user	M	75	Incomplete elementary school	No	1.62	45	IIIa	1.61	46	IIIa	1.62	45	IIIa	1.6	48	IIIa	1.61	46	IIIa	No	No	No	No	3	No	No	Yes	No	No	No	No
12	Non-user	M	75	Incomplete elementary school	Yes	3.44	16	IV	3.24	18	IV	3.04	19	IV	3.37	17	IV	3.02	19	IV	No	No	No	No	3	No	No	No	No	No	No	No
13	Non-user	M	41	Complete elementary school	No	1.3	68	II	1.2	70	II	1.1	72	II	2.5	31	IIIb	1.48	58	IIIa	No	No	No	No	0	No	No	No	Yes	Yes	Yes	No
14	Non-user	M	100	Other	No	1.3	45	IIIa	1.45	39	IIIb	1.43	40	IIIb	1.42	41	IIIb	1.52	37	IIIb	No	No	No	No	2	No	No	No	Yes	No	Yes	No
15	Non-user	M	84	Illiterate	Yes	1.9	32	IIIb	1.9	32	IIIb	1.54	56	IIIa	1.53	57	IIIa	1.6	56	IIIa	No	No	No	No	3	No	No	Yes	No	No	No	No
16	Non-user	F	85	Other	No	1.53	31	IIIb	2	22	IV	1.93	23	IV	2.37	18	IV	2.35	19	IV	No	No	No	No	2	Yes	No	No	Yes	Yes	Yes	No
17	Non-user	F	86	Incomplete elementary school	Yes	2.2	20	IV	2.1	21	IV	1.8	25	IV	1.94	23	IV	1.11	45	IIIa	No	No	No	No	9	No	No	Yes	No	No	No	No
19	Non-user	F	84	Incomplete elementary school	No	1.5	32	IIIb	1.52	31	IIIb	1.69	27	IV	1.7	26	IV	1.75	26	IV	No	No	No	No	6	No	No	No	Yes	No	Yes	No
21	Non-user	F	65	Other	No	1.9	27	IV	1.8	29	IV	1.45	38	IIIb	1.3	43	IIIb	1.44	38	IIIb	No	No	No	No	7	No	No	Yes	No	No	Yes	No
22	Non-user	F	64	Incomplete elementary school	No	1.2	48	IIIa	1.19	48	IIIa	1.12	52	IIIa	1.15	52	IIIa	1.27	45	IIIa	No	No	No	Yes	10	No	No	Yes	No	No	Yes	No
23	Non-user	F	80	Other	Yes	2.9	15	IV	2.9	15	IV	2.05	22	IV	1.78	26	IV	1.99	23	IV	No	No	No	No	6	No	No	Yes	No	No	No	No
24	Non-user	F	76	Complete elementary school	No	1.2	45	IIIa	1.4	36	IIIb	1.33	39	IIIb	1.33	39	IIIb	1.35	38	IIIb	No	No	No	No	3	No	No	Yes	Yes	No	No	No
25	Non-user	F	80	Other	Yes	2.9	15	IV	2.15	20	IV	2.05	22	IV	1.78	26	IV	1.99	23	IV	No	No	No	No	6	No	No	Yes	No	No	No	No
26	Non-user	F	49	Incomplete elementary school	Yes	2.3	24	IV	2.07	27	IV	1.68	35	IIIb	1.65	36	IIIb	2.19	26	IV	No	No	Yes	No	4	No	No	Yes	No	Yes	Yes	No
30	Non-user	F	80	Illiterate	No	1.66	29	IV	1.4	35	IIIb	1.37	35	IIIb	1.36	35	IIIb	1.45	33	IIIa	No	No	No	No	11	No	No	Yes	No	Yes	Yes	No
31	Non-user	F	77	Other	No	1.5	33	IIIb	1.4	35	IIIb	1.42	34	IIIb	1.42	34	IIIb	1.31	39	IIIb	No	No	No	No	0	No	No	No	No	No	Yes	No
44	Non-user	F	39	Other	No	1.23	73	II	1.2	74	II	1.21	74	II	1.23	71	II	1.22	72	II	No	No	No	Yes	0	No	No	No	No	No	No	No
45	Non-user	F	76	Incomplete elementary school	No	1.98	32	IIIb	1.87	34	IIIb	1.85	35	IIIb	1.47	46	IIIa	1.45	47	IIIa	No	No	No	No	6	No	Yes	No	No	No	No	No
47	Non-user	F	79	Incomplete elementary school	No	1.6	40	IIIb	1.6	40	IIIb	1.51	43	IIIb	1.79	35	IIIb	1.77	36	IIIb	No	No	No	No	4	No	Yes	Yes	No	No	Yes	No
49	Non-user	M	82	Incomplete elementary school	Yes	1.28	39	IIIb	1.57	44	IIIb	1.6	42	IIIb	1.78	33	IIIb	1.7	35	IIIb	No	No	Yes	Yes	4	No	No	Yes	No	Yes	Yes	No
62	Non-user	F	97	Other	No	2.4	16	IV	2.37	17	IV	2.33	17	IV	2.35	17	IV	2.34	17	IV	No	No	No	Yes	9	No	No	Yes	No	No	No	No
67	Non-user	M	66	Complete elementary school	No	1.44	50	IIIa	1.34	55	IIIa	1.39	52	IIIa	1.35	53	IIIa	1.28	58	IIIa	No	No	No	No	2	No	Yes	No	No	No	No	No
68	Non-user	F	85	Incomplete elementary school	No	1.6	29	IV	1.84	25	IV	1.8	25	IV	1.91	23	IV	1.55	30	IIIb	No	No	No	No	4	No	Yes	No	No	No	No	No
69	Non-user	F	89	Incomplete elementary school	No	1.7	26	IV	1.68	27	IV	1.79	25	IV	1.78	26	IV	1.77	26	IV	No	No	No	No	6	No	Yes	No	No	No	No	No
70	Non-user	F	86	Incomplete elementary school	Yes	1.25	39	IIIb	1.23	41	IIIb	1.2	43	IIIb	1.21	43	IIIb	1.23	42	IIIb	No	No	No	No	0	No	No	Yes	No	No	No	No
80	Non-user	M	76	Complete elementary school	No	1.57	42	IIIb	1.56	42	IIIb	1.52	44	IIIb	1.57	41	IIIb	1.56	42	IIIb	No	Yes	No	Yes	14	No	No	No	No	No	No	No
83	Non-user	M	72	Incomplete elementary school	No	1.48	47	IIIa	1.36	52	IIIa	1.3	55	IIIa	1.3	55	IIIa	1.27	56	IIIa	Yes	No	No	No	5	No	No	No	No	No	No	No
84	Non-user	F	99	Incomplete elementary school	No	1.73	24	IV	2.19	18	IV	2.11	20	IV	2.15	20	IV	2.13	20	IV	No	No	No	No	6	No	No	No	No	Yes	No	No
87	Non-user	M	56	Incomplete elementary school	No	1.74	44	IIIb	1.6	48	IIIa	1.62	47	IIIa	1.64	46	IIIa	1.64	46	IIIa	No	No	No	No	7	No	No	Yes	No	No	No	No
88	Non-user	F	60	Incomplete elementary school	No	1.06	76	II	1.03	77	II	1.04	77	II	1.1	72	II	1.07	75	II	Yes	No	No	Yes	0	No	No	No	No	No	No	No
89	Non-user	F	89	Incomplete elementary school	Yes	2.34	24	IV	2.32	25	IV	2.3	25	IV	2.2	27	IV	2.3	25	IV	No	No	No	No	8	No	No	Yes	No	No	No	No
90	Non-user	F	63	Incomplete elementary school	No	1.33	56	IIIa	1.3	57	IIIa	1.46	50	IIIa	1.27	60	II	1.08	73	II	No	No	No	No	7	No	Yes	No	No	No	Yes	No
92	Non-user	M	61	Incomplete elementary school	Yes	3.49	18	IV	3.3	20	IV	3.29	21	IV	3.25	22	IV	3.2	25	IV	No	No	No	No	7	No	No	Yes	No	No	No	No
94	Non-user	M	62	Other	No	1.35	56	IIIa	1.2	64	II	1.38	58	IIIa	1.42	53	IIIa	1.4	54	IIIa	No	No	Yes	Yes	6	No	No	Yes	No	No	Yes	No
95	Non-user	F	79	Illiterate	No	1.27	40	IIIb	1.03	52	IIIa	1.02	52	IIIa	1.05	51	IIIa	1.05	51	IIIa	No	No	No	No	4	No	Yes	No	No	No	No	No
96	Non-user	M	83	Incomplete elementary school	No	1.27	39	IIIb	1.43	34	IIIb	1.47	33	IIIb	1.46	33	IIIb	1.5	31	IIIb	No	Ex-alcoholic	Ex-smoking	No	8	No	No	Yes	No	No	Yes	No
97	Non-user	M	77	Illiterate	No	1.28	54	IIIa	1.43	47	IIIa	1.3	53	IIIa	1.42	47	IIIa	1.4	48	IIIa	No	No	No	No	6	No	No	Yes	No	No	Yes	No
98	Non-user	F	83	Other	No	3.07	13	V ND	1.67	28	IV	2.66	16	IV	2.6	17	IV	2.54	18	IV	No	No	No	No	0	No	No	Yes	No	Yes	No	No
101	Non-user	M	67	Incomplete elementary school	No	1.3	65	II	1.29	65	II	1.4	60	II	1.41	60	II	1.28	65	II	Yes	No	No	No	1	No	No	Yes	No	No	Yes	No
102	Non-user	F	83	Illiterate	No	2.5	27	IV	2.4	28	IV	2.4	28	IV	2.3	29	IV	2.4	28	IV	Yes	No	No	Yes	8	No	No	Yes	No	No	No	No
103	Non-user	F	81	Other	Yes	1.34	31	IIIb	1.44	39	IIIb	1.42	40	IIIb	1.31	44	IIIb	1.24	47	IIIa	No	Yes	Yes	No	8	No	No	Yes	No	No	No	No
104	Non-user	M	82	Incomplete elementary school	No	1.7	42	IIIb	1.67	44	IIIb	1.6	46	IIIa	1.66	44	IIIb	1.4	54	IIIa	No	Ex-alcoholic	No	No	7	No	Yes	No	No	No	No	No
105	Non-user	M	61	Incomplete elementary school	Yes	3.4	21	IV	3.1	23	IV	3.2	22	IV	3.2	22	IV	3	24	IV	No	No	No	No	10	No	No	Yes	No	No	No	No
107	Non-user	M	56	Other	No	1.57	56	IIIa	1.53	58	IIIa	1.55	57	IIIa	1.52	59	IIIa	1.6	54	IIIa	No	No	No	Yes	9	No	No	Yes	No	No	No	No
108	Non-user	M	35	Other	No	1.7	43	IIIa	1.67	43	IIIa	1.72	58	IIIa	1.72	58	IIIa	1.7	59	IIIa	No	No	No	No	3	No	No	No	No	No	No	No
113	Non-user	M	65	Incomplete elementary school	No	1.58	53	IIIa	1.57	53	IIIa	1.78	46	IIIa	1.59	52	IIIa	1.83	44	IIIb	No	No	No	No	9	No	No	Yes	No	No	Yes	No
114	Non-user	F	48	Incomplete elementary school	Yes	1.7	34	IIIa	1.66	56	IIIa	1.65	56	IIIa	1.68	54	IIIa	1.66	56	IIIa	No	No	No	No	5	No	Yes	No	No	No	No	No
115	Non-user	F	86	Incomplete elementary school	No	1.49	36	IIIb	1.51	35	IIIb	1.52	34	IIIb	1.5	35	IIIb	1.48	36	IIIb	No	No	No	Yes	8	No	No	Yes	No	No	No	No
116	Non-user	M	80	Incomplete elementary school	No	1.37	42	IIIb	1.24	48	IIIa	1.23	48	IIIa	1.46	39	IIIb	1.14	53	IIIa	No	No	No	Yes	5	No	Yes	No	No	No	Yes	No
119	Non-user	M	64	Incomplete elementary school	No	1.58	40	IIIb	1.55	40	IIIb	1.78	32	IIIb	1.56	40	IIIb	1.83	33	IIIb	No	No	No	No	8	No	No	Yes	No	No	Yes	No
122	Non-user	M	65	Other	No	1.84	44	IIIb	1.87	43	IIIb	1.85	44	IIIb	1.69	48	IIIa	1.54	54	IIIa	Yes	Ex-alcoholic	No	No	7	No	No	Yes	No	No	No	No
123	Non-user	F	79	Incomplete elementary school	No	2.38	23	IIIb	2.3	25	IIIb	2.32	25	IIIb	2.34	24	IIIb	2.33	24	IIIb	Yes	No	No	No	6	No	Yes	No	No	No	No	No
124	Non-user	F	95	Incomplete elementary school	No	1.45	35	IIIb	1.35	39	IIIb	1.37	38	IIIb	1.07	51	IIIa	1.38	38	IIIb	No	No	No	No	3	No	No	No	No	No	No	No
127	Non-user	M	62	Incomplete elementary school	Yes	1.09	54	IIIa	1.71	32	IIIb	1.01	60	II	1.12	53	IIIa	1.08	55	IIIa	No	No	No	No	9	No	Yes	Yes	No	Yes	No	No
129	Non-user	F	79	Other	No	1.59	35	IIIb	1.56	36	IIIb	1.52	37	IIIb	1.6	35	IIIb	1.37	42	IIIb	Yes	No	No	Yes	6	No	No	No	No	No	No	No
130	Non-user	F	46	Incomplete elementary school	No	2.5	26	IV	2.43	28	IV	2.51	25	IIIb	2.5	25	IIIb	253	24	IIIb	No	No	No	No	10	Yes	Yes	No	No	No	No	No
131	Non-user	M	69	Complete elementary school	No	1.5	54	IIIa	1.49	54	IIIa	1.46	56	IIIa	1.47	55	IIIa	1.47	55	IIIa	No	No	No	No	4	No	No	No	No	No	No	No
132	Non-user	F	62	Complete elementary school	No	1.14	60	II	0.97	73	II	1.01	70	II	1.03	69	II	0.97	73	II	No	No	Yes	Yes	0	No	No	No	No	Yes	Yes	No
133	Non-user	M	74	Incomplete elementary school	No	1.69	45	IIIa	1.56	50	IIIa	1.48	53	IIIa	1.43	56	IIIa	1.16	71	II	No	No	No	No	7	No	No	Yes	No	No	No	No
134	Non-user	F	78	Complete elementary school	No	1.53	37	IIIb	1.77	31	IIIb	1.38	42	IIIb	1.4	42	IIIa	1.7	28	IV	No	No	No	Yes	5	No	Yes	No	No	Yes	No	No
135	Non-user	F	79	Incomplete elementary school	No	1.35	49.6	IIIa	1.32	50	IIIa	1.2	57.2	IIIa	0.93	77.8	II	1.19	57.5	IIIa	No	No	No	Yes	10	No	No	Yes	No	No	No	No
136	Non-user	M	72	Incomplete elementary school	No	1.85	35.6	IIIb	1.84	35.8	IIIb	1.78	37	IIIb	1.79	37	IIIb	1.81	36	IIIb	No	No	No	No	5	No	No	Yes	No	No	No	No
137	Non-user	F	45	Other	No	1.62	45	IIIa	1.58	47	IIIa	1.51	49	IIIa	1.54	48	IIIa	1.56	47	IIIa	No	No	No	No	4	No	Yes	Yes	No	No	No	No
138	Non-user	M	56	Other	No	2.05	35.2	IIIb	1.77	42	IIIb	1.78	41.7	IIIb	1.7	44	IIIb	1.72	43	IIIb	No	No	No	Yes	5	No	No	Yes	No	No	No	No
139	Non-user	F	64	Incomplete elementary school	No	2.01	36.3	IIIb	1.51	36.1	IIIb	1.5	37	IIIb	1.54	35	IIIb	1.55	35	IIIb	No	No	No	No	0	No	No	No	No	No	No	No
140	Non-user	F	57	Other	No	1.2	50.1	IIIa	1.18	51	IIIa	1.16	52	IIIa	0.93	68.2	II	1.08	56	IIIa	No	No	No	No	2	Yes	No	Yes	No	No	Yes	No
141	Non-user	F	82	Illiterate	Yes	2	22.7	IV	2.1	21.4	IV	1.99	22.8	IV	1.76	26.5	IV	2.5	17.3	IV	No	No	No	No	6	No	No	Yes	No	Yes	Yes	No
142	Non-user	M	78	Incomplete elementary school	Yes	1.9	33	IIIb	1.87	34	IIIb	1.85	36	IIIb	1.82	38	IIIb	1.87	34	IIIb	No	No	No	No	1	No	No	No	No	No	No	No
143	Non-user	F	72	Complete elementary school	No	1.2	45.1	IIIa	1.2	45	IIIa	1.19	45.5	IIIa	1.21	44	IIIa	1.2	45	IIIa	No	No	No	No	4	No	No	No	No	No	No	No
144	Non-user	M	65	Other	Yes	1.8	38.6	IIIb	1.6	44	IIIb	1.6	44	IIIb	1.68	42	IIIb	1.65	43	IIIb	Yes	No	No	No	9	No	No	Yes	No	No	No	No
147	Non-user	F	86	Other	No	2	22	IV	1.9	23.5	IV	1.87	25	IV	1.89	26	IV	1.92	23	IV	No	No	No	No	8	No	Yes	Yes	No	No	No	No
148	Non-user	F	72	Other	No	1.59	32	IIIb	1.01	56	IIIa	1.21	45	IIIa	1.2	45	IIIa	1.17	47	IIIa	Yes	No	No	No	9	No	No	Yes	No	No	No	No
149	Non-user	M	77	Incomplete elementary school	No	2.28	26.7	IV	2.29	26.5	IV	2.1	29.5	IV	2.1	29.5	IV	2	31	IV	No	Ex-alcoholic	Ex-smoking	No	6	No	No	Yes	No	No	No	No
151	Non-user	F	69	Illiterate	No	2.5	19	IV	1.8	28.2	IV	1.61	32.3	IIIb	2.05	24.1	IV	2.55	18.5	IV	Yes	No	No	No	2	No	No	Yes	No	Yes	Yes	No
152	Non-user	M	40	Incomplete elementary school	No	3	24.8	IV	2.89	27	IV	2.93	26	IV	2.9	27	IV	2.89	27	IV	No	No	No	No	0	No	No	No	No	Yes	Yes	No
154	Non-user	F	80	Illiterate	No	1.5	32.6	IIIb	1.2	42.6	IIIb	1.19	43	IIIb	1.17	44	IIIb	1.21	42	IIIb	No	No	No	No	9	No	No	Yes	No	No	No	No
155	Non-user	F	62	Incomplete elementary school	No	0.9	50	IIIa	1.2	46	IIIa	1.22	45	IIIa	1.18	47	IIIa	1.21	45	IIIa	No	No	No	No	11	No	No	Yes	No	No	No	No
156	Non-user	F	72	Other	No	1.84	26.9	IV	1.67	30.3	IIIb	2	24.3	IV	2.03	23	IV	2.01	24	IV	No	No	No	No	8	No	No	Yes	No	No	No	No
157	Non-user	F	81	Illiterate	No	1.8	25.9	IV	1.4	35.1	IIIb	1.41	35	IIIb	1.44	33	IIIb	1.4	35	IIIb	No	No	No	No	8	No	No	Yes	No	No	No	No
169	Non-user	M	60	Complete elementary school	No	1.7	42.9	IIIb	1.4	54.2	IIIa	1.42	53.5	IIIa	1.51	49.5	IIIa	1.41	53.8	IIIa	No	Yes	No	Yes	6	Yes	Yes	No	No	No	No	No
170	Non-user	F	60	Incomplete elementary school	Yes	2.4	21.2	IV	2.36	23	IV	2.38	24	IV	2.35	25	IV	2.34	26	IV	No	No	No	No	8	No	No	No	No	No	No	No
171	Non-user	F	55	Complete elementary school	No	1.84	30.3	IIIb	1.8	31.1	IIIb	1.87	29.7	IIIb	1.67	34.1	IIIb	0.99	64.1	II	Yes	No	No	No	6	No	No	Yes	No	Yes	No	No
172	Non-user	M	76	Incomplete elementary school	No	1.5	44.6	IIIa	1.49	45	IIIa	1.38	49	IIIa	1.4	48	IIIa	0.8	86.8	II	No	No	No	No	4	No	Yes	No	No	No	Yes	No
174	Non-user	M	57	Incomplete elementary school	No	1.1	74.1	II	1.37	56.8	IIIa	1.48	52	IIIa	1.6	47	IIIa	1.7	43	IIIb	No	No	Yes	Yes	0	No	No	No	Yes	No	No	No
175	Non-user	M	77	Incomplete elementary school	No	2.36	19.2	IV	2.8	15.6	IV	2.2	20.9	IV	2.74	16.1	IV	2.29	19.9	IV	Yes	No	No	No	5	No	No	Yes	No	No	No	No
176	Non-user	F	79	Incomplete elementary school	No	2	23.2	IV	1.96	23.7	IV	1.97	23	IV	1.64	29.4	IV	1.57	31	IIIb	No	No	No	Yes	7	No	No	Yes	No	No	No	No
178	Non-user	M	81	Incomplete elementary school	No	1.62	39.2	IIIb	2.1	28.7	IV	2.09	29	IV	1.1	62.6	II	2.15	27.9	IV	Yes	No	No	No	5	No	No	Yes	No	Yes	Yes	No
179	Non-user	M	84	Illiterate	No	1.76	34.7	IIIb	1.64	37.8	IIIb	1.54	40.8	IIIb	1.8	33.8	IIIb	1.75	36	IIIb	No	No	Yes	No	6	No	No	Yes	No	No	No	No
180	Non-user	M	89	Incomplete elementary school	No	1.8	32.6	IIIb	1.8	32.6	IIIb	1.75	33.8	IIIb	1.85	31.6	IIIb	1.83	33	IIIb	No	No	No	Yes	7	No	No	No	No	No	No	No
181	Non-user	M	66	Illiterate	No	1.6	44.2	IIIb	1.58	44	IIIb	1.5	47.8	IIIa	1.58	44.9	IIIa	1.5	47.8	IIIa	No	No	No	Yes	0	No	No	No	No	No	No	No
182	Non-user	M	44	Other	Yes	2.05	38.3	IIIb	1.66	49.4	IIIa	2.09	37.4	IIIb	2.12	35	IIIb	2.11	35	IIIb	No	Ex-alcoholic	No	No	7	Yes	Yes	No	No	No	No	No
184	Non-user	F	81	Incomplete elementary school	No	1.35	36.7	IIIb	1.38	35.8	IIIb	1.39	35.5	IIIb	1.2	42.3	IIIb	1.32	37.7	IIIb	No	Ex-alcoholic	Ex-smoking	Yes	7	No	No	Yes	No	No	No	No
188	Non-user	M	64	Complete elementary school	No	3.8	15.1	IV	2.21	29.1	IV	3.2	18.6	IV	3.1	21	IV	2.72	22.6	IV	No	No	No	Yes	12	No	Yes	No	No	Yes	No	No
190	Non-user	M	51	Other	No	2.1	35.4	IIIb	2.08	36	IIIb	2.08	36	IIIb	2.07	36	IIIb	2.05	37	IIIb	No	No	No	Yes	16	No	No	Yes	No	No	No	No
193	Non-user	F	79	Other	No	1.59	30.6	IIIb	1.38	36.3	IIIb	1.38	36.3	IIIb	1.35	36.5	IIIb	1.37	36.6	IIIb	Yes	No	No	No	8	No	No	Yes	No	No	No	No
197	Non-user	M	52	Incomplete elementary school	Yes	1.28	63.9	IIIa	1.27	64.2	IIIa	1.29	64	IIIa	1.29	64	IIIa	1.27	65	IIIa	No	No	No	Yes	0	No	No	Yes	No	No	No	No
199	Non-user	M	70	Other	No	3.3	19.6	IV	3	23	IV	2.97	25	IV	3.02	22	IV	3.01	22	IV	No	No	No	Yes	4	No	No	Yes	No	No	No	No
200	Non-user	M	72	Incomplete elementary school	No	1.47	47	IIIa	1.45	48	IIIa	1.42	50	IIIa	1.43	49	IIIa	1.42	49	IIIa	Yes	No	No	No	10	No	No	Yes	No	No	No	No
202	Non-user	M	74	Other	No	1.4	49.1	IIIa	1.69	37	IIIb	1.67	38	IIIb	1.63	40.9	IIIb	2.39	25.7	IV	No	No	No	Yes	12	No	No	Yes	Yes	Yes	Yes	No
203	Non-user	F	68	Incomplete elementary school	No	1.17	47.8	IIIa	1.14	49	IIIa	1.15	48	IIIa	1.16	48	IIIa	1.03	55.8	IIIa	Yes	Yes	Yes	Yes	1	No	No	No	No	No	No	No
204	Non-user	M	76	Incomplete elementary school	Yes	1.56	42.5	IIIb	1.55	42.7	IIIb	1.62	40.6	IIIb	1.34	51.1	IIIa	1.29	53.5	IIIa	Yes	No	No	Yes	8	No	No	Yes	No	No	No	No
205	Non-user	M	70	Other	No	1.1	67	II	1.36	52.3	IIIa	1.62	43	IIIb	1.61	43	IIIb	1.67	40	IIIb	No	No	No	No	1	No	No	Yes	Yes	No	No	No
206	Non-user	F	62	Other	No	3	16	IV	3.01	16	IV	2.95	18	IV	2.93	20	IV	2.92	21	IV	No	No	Yes	No	10	No	No	Yes	No	No	No	No
207	Non-user	M	70	Incomplete elementary school	No	2.6	23.9	IV	1.6	43	IIIb	1.74	38.9	IIIb	1.82	36.8	IIIb	1.99	33	IIIb	No	Yes	No	Yes	9	No	No	Yes	No	No	Yes	No
209	Non-user	F	66	Incomplete elementary school	No	1.55	34.5	IIIb	1.74	30	IIIb	1.68	32	IIIb	1.67	32	IIIb	1.65	33	IIIb	No	No	Yes	Yes	8	No	No	Yes	No	No	No	No
210	Non-user	M	76	Illiterate	No	1.45	46.4	IIIa	1.39	48	IIIa	1.4	48.5	IIIa	1.39	49	IIIa	1.31	51	IIIa	No	No	No	Yes	8	No	Yes	No	Yes	No	No	No
4	User	M	89	Other	No	2.02	28	IV	2	29	IV	1.9	31	IIIb	2.09	27	IV	2.6	14	V ND	No	No	Yes	No	6	No	No	Yes	Yes	No	No	No
5	User	M	81	Incomplete elementary school	Yes	1.4	47	IIIa	1.3	51	IIIa	1.31	50	IIIa	1.67	38	IIIb	1.69	37	IIIb	No	No	No	No	6	No	No	Yes	Yes	Yes	Yes	No
18	User	F	62	Incomplete elementary school	No	1.44	39	IIIb	1.49	37	IIIb	1.32	43	IIIb	1.12	53	IIIa	1.33	43	IIIb	No	No	No	Yes	10	No	No	Yes	No	No	No	No
20	User	F	88	Other	No	2.04	21	IV	2	23	IV	1.75	27	IV	1.73	28	IV	1.74	28	IV	No	No	No	No	11	No	No	Yes	No	No	No	No
27	User	F	74	Other	No	2.2	21	IV	1.9	26	IV	2.1	24	IV	1.8	27	IV	2.62	14	V ND	No	No	No	No	7	No	No	Yes	Yes	Yes	Yes	No
28	User	M	68	Incomplete elementary school	Yes	2.6	24	IV	2.58	25	IV	2.49	26	IV	2.52	25	IV	2.55	25	IV	No	Ex-alcoholic	Yes	No	6	No	No	No	No	No	No	No
29	User	F	85	Incomplete elementary school	Yes	1.71	30	IIIb	1.46	37	IIIb	1.48	37	IIIb	1.5	36	IIIb	1.53	36	IIIb	Yes	No	No	No	7	Yes	No	Yes	No	No	No	No
32	User	M	83	Incomplete elementary school	No	1.48	43	IIIb	1.47	43	IIIb	1.52	42	IIIb	1.55	41	IIIb	1.6	39	IIIb	No	No	Ex-smoking	No	7	No	No	Yes	No	No	No	No
33	User	M	84	Other	No	1.81	39	IIIb	1.77	40	IIIb	1.68	43	IIIb	1.65	44	IIIb	1.69	42	IIIb	Yes	No	No	No	9	Yes	No	Yes	No	No	No	No
34	User	M	64	Other	No	1.62	44	IIIb	1.65	43	IIIb	1.69	42	IIIb	1.72	41	IIIb	1.78	39	IIIb	No	No	No	No	9	No	No	Yes	No	No	No	No
35	User	M	70	Illiterate	No	2.44	26	IV	2.77	22	IV	2.59	24	IV	2.61	24	IV	2.58	24	IV	No	No	Ex-smoking	Yes	7	No	No	Yes	No	No	No	No
36	User	M	85	Illiterate	Yes	1.99	30	IV	2.02	29	IV	2.05	29	IV	2.04	29	IV	2.12	28	IV	No	No	No	Yes	8	No	Yes	No	No	No	No	No
37	User	M	89	Other	No	1.6	38	IIIb	1.45	42	IIIb	1.45	33	IIIb	1.76	34	IIIb	1.51	40	IIIb	No	No	No	No	5	No	No	Yes	No	No	Yes	No
38	User	F	76	Incomplete elementary school	Yes	2.15	22	IV	1.65	30	IIIb	2.1	22	IV	1.59	31	IIIb	1.92	25	IV	No	No	No	Yes	10	No	No	Yes	Yes	Yes	No	No
39	User	M	71	Incomplete elementary school	No	1.49	47	IIIa	1.83	36	IIIb	1.46	48	IIIa	1.36	47	IIIb	1.43	48	IIIa	Yes	No	No	No	7	No	No	Yes	No	No	No	No
40	User	F	81	Incomplete elementary school	No	1.7	37	IIIb	1.88	33	IIIb	1.79	35	IIIb	1.81	34	IIIb	1.83	34	IIIb	Yes	No	No	Yes	10	No	No	Yes	No	No	No	No
41	User	F	52	Incomplete elementary school	Yes	0.88	76	II	0.9	74	II	0.98	66	II	0.94	70	II	0.97	67	II	No	No	No	No	4	No	No	Yes	No	No	No	No
42	User	F	62	Incomplete elementary school	Yes	1.05	57	IIIa	1.09	54	IIIa	1.11	53	IIIa	1.16	50	IIIa	1.62	34	IIIb	No	No	Yes	Yes	12	No	Yes	Yes	Yes	No	Yes	No
43	User	F	81	Illiterate	No	1.6	30	IIIb	1.8	26	IV	1.82	26	IV	1.88	25	IV	1.91	24	IV	No	No	No	No	6	No	No	Yes	Yes	No	No	No
46	User	F	58	Incomplete elementary school	Yes	2.05	26	IV	4.76	9	V ND	6.88	6	V ND	5.92	7	V ND	5.45	8	V ND	No	No	Yes	Yes	6	No	Yes	No	Yes	Yes	Yes	No
48	User	M	69	Incomplete elementary school	No	1.96	34	IIIb	1.93	35	IIIb	1.59	44	IIIb	1.68	41	IIIb	1.79	38	IIIb	No	No	Ex-smoking	Yes	6	No	No	Yes	No	No	Yes	No
50	User	M	61	Incomplete elementary school	No	1.81	39	IIIb	1.74	41	IIIb	1.72	42	IIIb	2.5	27	IV	2.7	24	IV	Yes	No	Yes	No	8	No	No	No	Yes	No	No	No
51	User	F	39	Other	No	1.1	63	II	1.01	70	II	1.35	49	IIIa	1.3	52	IIIa	1.36	49	IIIa	No	No	No	No	7	No	No	Yes	Yes	Yes	Yes	No
52	User	M	76	Other	Yes	1.9	33	IIIb	2.7	22	IV	3.6	15	IV	2.32	26	IV	2.5	24	IV	Yes	Ex-alcoholic	Yes	No	4	No	Yes	No	Yes	Yes	Yes	No
53	User	M	88	Incomplete elementary school	No	1.8	33	IIIb	2.1	27	IV	2	29	IV	2.51	22	IV	2.9	18	IV	Yes	No	No	No	8	No	Yes	No	Yes	No	No	No
54	User	M	64	Other	No	1.38	54	IIIa	2.29	29	IV	1.73	41	IIIb	1.96	35	IIIb	2.04	33	IIIb	No	Ex-alcoholic	Yes	No	8	No	No	Yes	Yes	Yes	Yes	No
55	User	F	76	Incomplete elementary school	Yes	1.9	25	IV	3.8	11	V ND	2.7	16	IV	2.8	16	IV	3.37	13	V ND	No	No	No	No	6	No	No	No	Yes	Yes	Yes	No
56	User	M	65	Incomplete elementary school	No	1.36	54	IIIa	1.36	54	IIIa	1.29	58	IIIa	1.28	58	IIIa	1.4	52	IIIa	No	No	No	No	3	No	No	No	No	No	Yes	No
57	User	M	69	Complete elementary school	Yes	1.4	51	IIIa	1.43	50	IIIa	1.46	49	IIIa	1.8	38	IIIb	1.84	37	IIIb	No	No	No	No	1	No	No	No	Yes	Yes	Yes	No
58	User	M	52	Other	Yes	2.9	24	II	2.59	27	IV	2.23	33	IIIb	2.38	30	IIIb	2.13	35.9	IIIb	No	No	No	No	1	No	No	No	Yes	No	No	No
59	User	M	56	Other	No	1.9	39	IIIb	1.56	49	IIIa	1.54	50	IIIa	1.38	57	IIIa	1.93	37	IIIb	No	Ex-alcoholic	No	No	8	No	No	Yes	Yes	Yes	Yes	No
60	User	M	75	Other	No	1.46	46	IIIa	1.4	49	IIIa	1.61	41	IIIa	1.37	50	IIIa	1.28	54	IIIa	No	No	No	No	7	No	Yes	No	Yes	No	Yes	No
61	User	F	80	Incomplete elementary school	No	1.35	37	IIIb	1.7	28	IV	1.71	28	IV	1.72	27	IV	1.95	24	IV	No	No	No	No	18	No	No	Yes	Yes	No	No	No
63	User	F	70	Other	No	2	25	IV	1.7	30	IIIb	1.68	30	IIIb	1.57	33	IIIb	1.65	31	IIIb	No	No	No	Yes	0	No	No	No	No	No	No	No
64	User	F	83	Incomplete elementary school	No	1.58	30	IIIb	1.72	27	IV	2.23	20	IV	2.79	15	IV	2.78	15	IV	No	No	No	No	13	No	Yes	No	Yes	Yes	Yes	No
65	User	F	80	Incomplete elementary school	Yes	2	23	IV	2.2	20	IV	2.7	16	IV	3.7	11	V ND	2.5	17	IV	No	No	No	No	2	No	No	Yes	Yes	Yes	Yes	No
66	User	M	87	Incomplete elementary school	No	2.2	26	IV	3.5	15	IV	3.87	13	V ND	3.92	13	V ND	3.97	13	V ND	No	No	No	No	4	No	No	No	Yes	No	No	No
71	User	F	37	Other	No	2.3	26	IV	2.15	29	IV	2.21	28	IV	3.09	18	IV	3.93	14	V ND	Yes	No	No	No	7	No	No	Yes	Yes	Yes	Yes	No
72	User	F	73	Other	No	1.9	26	IV	1.91	26	IV	1.85	27	IIIb	1.84	28	IV	1.92	25	IV	Yes	No	No	No	11	No	No	Yes	No	No	No	No
73	User	F	69	Incomplete elementary school	Yes	1.56	34	IIIb	2.3	21	IV	2.5	19	IV	1.78	29	IV	2.28	21	IV	No	No	No	Yes	9	No	No	Yes	Yes	Yes	Yes	No
74	User	F	67	Other	Yes	2.45	20	IV	3.18	14	V ND	3.23	14	V ND	3.65	12	V ND	3.48	13	V ND	No	No	No	Yes	9	No	No	Yes	Yes	Yes	No	No
75	User	F	84	Other	Yes	1.88	24	IV	1.86	24	IV	1.2	41	IIIb	1.19	42	IIIb	1.17	43	IIIb	No	No	No	No	12	No	No	Yes	No	No	No	No
76	User	F	85	Illiterate	No	1.46	32	IIIb	1.42	34	IIIb	1.27	38	IIIb	1.46	32	IIIb	1.29	38	IIIb	No	No	No	Yes	5	No	No	Yes	No	No	No	No
77	User	M	77	Incomplete elementary school	Yes	1.23	56	IIIa	1.27	54	IIIa	1.21	57	IIIa	1.19	59	IIIa	1.23	56	IIIa	No	No	No	Yes	9	No	Yes	No	No	No	No	No
78	User	M	73	Other	Yes	1.52	45	IIIa	1.5	46	IIIa	1.33	73	II	1.03	72	II	1.69	39	IIIb	No	No	No	Yes	6	No	No	Yes	Yes	Yes	Yes	No
79	User	M	32	Complete elementary school	No	2.03	42	IIIb	2.01	43	IIIb	2.22	38	IIIb	2.15	39	IIIb	2.19	38	IIIb	No	No	No	No	1	No	No	No	No	No	No	No
81	User	M	61	Incomplete elementary school	No	1.47	51	IIIa	1.41	61	II	1.68	43	IIIa	1.92	37	IIIb	1.94	36	IIIb	Yes	No	No	Yes	6	No	No	Yes	Yes	No	Yes	No
82	User	M	61	Other	No	1.3	59	IIIa	1.36	56	IIIa	1.39	54	IIIa	1.75	41	IIIb	1.78	40	IIIb	No	No	No	Yes	4	No	Yes	No	Yes	No	Yes	No
85	User	F	53	Incomplete elementary school	Yes	1.15	53	IIIa	2.43	22	IV	2.49	21	IV	2.22	25	IV	2.72	19	IV	No	No	No	No	3	No	No	No	Yes	Yes	Yes	No
86	User	M	88	Incomplete elementary school	No	1.37	46	IIIa	1.88	31	IIIb	1.85	32	IIIb	1.79	33	IIIb	1.78	33	IIIb	No	No	No	No	7	No	No	Yes	Yes	Yes	No	No
91	User	M	77	Incomplete elementary school	No	1.39	49	IIIa	1.48	45	IIIa	1.63	40	IIIb	1.65	39	IIIb	1.71	38	IIIb	Yes	No	Yes	Yes	7	No	Yes	No	Yes	No	Yes	No
93	User	M	78	Illiterate	No	1.43	47	IIIa	1.59	41	IIIb	1.62	40	IIIb	1.68	38	IIIb	1.74	38	IIIb	No	Ex-alcoholic	No	No	2	No	No	No	Yes	No	No	No
99	User	M	71	Incomplete elementary school	Yes	1.46	48	IIIa	1.22	59	IIIa	1.38	51	IIIa	1.24	58	IIIa	1.82	37	IIIb	No	No	No	Yes	11	No	No	Yes	Yes	Yes	Yes	No
100	User	M	66	Incomplete elementary school	No	1.39	52	IIIa	1.34	55	IIIa	1.32	56	IIIa	1.28	58	IIIa	1.68	42	IIIb	Yes	No	No	Yes	5	No	No	Yes	Yes	No	No	No
106	User	F	59	Other	No	2.02	26	IV	2.08	25	IV	2.08	25	IV	1.69	33	IIIb	3.32	14	V ND	No	No	No	No	4	No	No	Yes	Yes	Yes	No	No
109	User	M	59	Incomplete elementary school	No	1.57	48	IIIa	2.12	33	IIIb	2.02	35	IIIb	2.15	33	IIIb	2.19	33	IIIb	No	No	No	No	8	No	No	Yes	Yes	No	No	No
110	User	F	70	Incomplete elementary school	No	1.17	47	IIIa	1.19	46	IIIa	1.65	31	IIIb	1.63	32	IIIb	1.67	31	IIIb	No	No	No	No	5	No	No	Yes	Yes	Yes	Yes	No
112	User	F	83	Illiterate	No	1.78	26	IIIb	1.45	33	IIIb	1.73	27	IV	1.87	24	IV	1.82	25	IV	No	No	No	No	7	No	No	Yes	Yes	No	Yes	No
117	User	M	41	Complete elementary school	No	1.74	48	IIIa	2.12	38	IIIb	2.05	39	IIIb	2.15	37	IIIb	2.22	35	IIIb	No	No	No	No	4	No	Yes	No	Yes	No	No	No
118	User	F	77	Incomplete elementary school	No	1.4	36	IIIb	1.49	34	IIIb	1.51	33	IIIb	1.55	32	IIIb	1.87	25	IV	Yes	No	No	Yes	2	No	Yes	No	Yes	No	No	No
120	User	M	77	Incomplete elementary school	No	1.82	35	IIIb	1.83	35	IIIb	1.5	44	IIIb	1.68	39	IIIb	1.72	38	IIIb	Yes	No	No	Yes	5	No	Yes	No	No	No	Yes	No
121	User	M	75	Incomplete elementary school	Yes	1.45	47	IIIa	1.79	36	IIIb	1.54	43	IIIb	1.57	42	IIIb	1.68	39	IIIb	No	No	No	Yes	9	No	Yes	No	Yes	No	No	No
125	User	M	83	Incomplete elementary school	Yes	1.44	45	IIIa	1.46	46	IIIb	1.59	40	IIIb	1.63	38	IIIb	1.61	39	IIIb	No	No	No	No	7	No	Yes	No	Yes	No	No	No
126	User	F	59	Other	Yes	1.14	53	IIIa	1.17	51	IIIa	1.38	42	IIIb	1.61	35	IIIb	1.72	32	IIIb	Yes	No	No	No	5	No	Yes	No	Yes	No	Yes	No
128	User	M	87	Other	Yes	1.37	46	IIIa	1.87	32	IIIb	1.82	33	IIIb	1.79	33	IIIb	1.75	34	IIIb	No	No	No	No	5	No	No	Yes	Yes	No	No	No
111	User	F	61	Complete elementary school	No	1.48	38	IIIb	1.57	35	IIIb	1.53	36	IIIb	1.54	36	IIIb	1.58	35	IIIb	No	No	No	No	7	No	No	Yes	Yes	No	No	No
146	User	M	54	Incomplete elementary school	No	1.9	39.1	IIIb	2.2	32.7	IIIb	2.09	35	IIIb	2.65	26	IV	2.73	25	IV	No	No	No	No	0	No	No	Yes	Yes	No	Yes	No
150	User	M	70	Other	No	2.1	31	IIIb	2.6	24	IV	2.59	24	IV	2.62	24	IV	2.65	23	IV	No	No	No	No	0	No	No	No	Yes	No	No	No
153	User	F	79	Incomplete elementary school	No	1.2	57	IIIa	2.2	27	IV	2.25	27	IV	2.12	29	IV	2.17	28	IV	No	No	No	No	2	No	No	Yes	Yes	Yes	No	No
173	User	M	62	Complete elementary school	No	2.1	32.7	IIIb	2.17	31	IIIb	2.25	30	IIIb	2.7	24	IV	2.98	21	IV	Yes	No	No	No	9	No	No	Yes	Yes	No	Yes	No
177	User	M	58	Complete elementary school	Yes	1.36	57	IIIa	1.39	55	IIIa	1.45	53	IIIa	1.68	44	IIIb	1.73	43	IIIb	No	No	No	Yes	2	No	No	No	Yes	No	No	No
183	User	M	60	Other	No	1.44	52.4	IIIa	1.45	52	IIIa	1.46	51.5	IIIa	1.68	43	IIIb	1.8	40	IIIb	No	No	No	Yes	8	No	No	Yes	Yes	Yes	No	No
185	User	M	64	Incomplete elementary school	No	1.8	39	IIIb	1.62	44	IIIb	1.79	39.2	IIIb	1.83	38.1	IIIb	2.35	28	IV	Yes	No	Yes	Yes	5	No	Yes	No	Yes	No	Yes	No
186	User	M	68	Incomplete elementary school	No	1.52	46	IIIa	1.46	48.7	IIIa	1.51	46.8	IIIa	1.5	47.2	IIIa	1.63	43	IIIb	No	Yes	Yes	No	12	No	No	Yes	Yes	No	No	No
187	User	M	70	Incomplete elementary school	No	1.5	46.5	IIIa	1.42	50	IIIa	1.02	74.1	II	1.34	53	IIIa	1.29	56	IIIa	No	Ex-alcoholic	Ex-smoking	Yes	7	No	No	Yes	No	No	No	No
189	User	F	47	Other	No	1.4	45	IIIa	1.2	54.2	IIIa	1.56	39	IIIb	1.41	44	IIIb	1.56	39	IIIb	No	No	No	Yes	3	No	No	Yes	Yes	No	Yes	No
191	User	M	47	Other	No	1.4	59.4	IIIa	1.86	42.1	IIIb	2.3	32.6	IIIb	1.9	41.1	IIIb	1.82	43.4	IIIb	No	No	No	Yes	10	No	No	Yes	Yes	Yes	Yes	No
192	User	F	60	Other	Yes	2.5	20.2	IV	2.3	22	IV	2.43	21	IV	2.31	22	IV	2.25	23	IV	No	No	No	Yes	6	No	No	Yes	No	No	No	No
194	User	F	71	Illiterate	Yes	1.5	35	IIIb	1.6	32	IIIb	1.66	31	IIIb	1.72	29	IV	1.74	29	IV	Yes	No	No	Yes	7	No	No	Yes	Yes	No	No	No
195	User	F	37	Other	Yes	2.39	25	IV	2.4	25	IV	2.43	25	IV	2.14	29	IV	2.22	27	IV	No	No	No	Yes	14	No	Yes	No	No	No	No	No
196	User	F	67	Other	No	1.54	35	IIIb	1.62	33	IIIb	1.8	29	IV	1.89	27	IV	1.78	29	IV	No	No	No	Yes	8	No	No	Yes	Yes	No	Yes	No
198	User	M	57	Other	No	2.7	25	IV	3.9	16	IV	2.53	27.1	IV	3.13	20.9	IV	4.4	14	V ND	No	No	No	Yes	8	No	Yes	Yes	Yes	Yes	Yes	No
201	User	M	70	Other	No	1.2	61	II	1.3	55	IIIa	1.87	35.6	IIIb	1.9	35	IIIb	1.92	35	IIIb	No	No	No	No	2	No	No	Yes	Yes	Yes	Yes	No
208	User	F	79	Incomplete elementary school	Yes	1.8	26.3	IV	4.4	9	V ND	4.02	10	V ND	4.36	9	V ND	4.16	10	V ND	No	No	No	Yes	11	No	No	Yes	Yes	Yes	No	Yes
211	User	M	69	Incomplete elementary school	Yes	1.97	34	IIIb	2.3	28	IV	2.88	21.3	IV	2.62	24	IV	3.07	19.7	IV	No	Yes	No	No	5	No	Yes	No	Yes	Yes	Yes	No
